# Supplementary material for: Causal relationship between hypothyroidism and temporomandibular disorders: evidence from complementary genetic methods
Source: BMC Oral Health. 2024 Feb 17;24:247. doi: 10.1186/s12903-024-03999-z (PMC10873979; doi:10.1186/s12903-024-03999-z)
Supplement: Supplementary file 1 — Supplementary Material 1: Supplementary Tables [file 12903_2024_3999_MOESM1_ESM.xlsx]

## Sheet: Index
Index
Supplementary Table 1 Details of the data sourses included in the Mendelian randomization.
Supplementary Table 2 Independent SNPs related to thyroid health.
Supplementary Table 3 The SNPs associated with confounders in thyroid-related dataset.
Supplementary Table 4 Summary statistics for Mendelian randomization analysis of potential causal effect of thyroid health on temporomandibular disorders.
Supplementary Table 5 Estimated causal relationship between hyperthyroidism and TMDs before correction.
Supplementary Table 6 Multivariable Mendelian randomization estimating the association of hypothyroidism, TSH, fT4, and hyperthyroidism with temporomandibular disorders.

## Sheet: Supplementary Table 1
Supplementary Table 1 Details of the data sources included in the Mendelian randomization.
Consortium	Phenotype	Participants	Web source
MRC-IEU	Hypothyroidism	410,141 (30,155 cases, 379,986 controls)	https://gwas.mrcieu.ac.uk/datasets/ebi-a-GCST90018862/
MRC-IEU	Hyperthyroidism	460,499 (3,557 cases, 456,942 controls)	https://gwas.mrcieu.ac.uk/datasets/ebi-a-GCST90018860/
Meta	Thyroid-stimulating hormone within reference range	119715	http://csg.sph.umich.edu/willer/public/TSH2020/
The ThyroidOmics consortium	Free thyroxine within reference range	49269	https://transfer.sysepi.medizin.uni-greifswald.de/thyroidomics/datasets/
FINNGEN	Temporomandibular disorders	211,023 (5,668 cases, 205,355 controls)	https://storage.googleapis.com/finngen-public-data-r9/summary_stats/finngen_R9_TEMPOROMANDIB.gz

## Sheet: Supplementary Table 2
Supplementary Table 2 Independent SNPs related to thyroid health.
beta.exposure	se.exposure	pval.exposure	samplesize.exposure	SNP	effect_allele.exposure	other_allele.exposure	eaf.exposure	exposure
0.2936	0.0379	8.79e-15	460499	rs6679677	A	C	0.111921	Hyperthyroidism
-0.2038	0.0224	7.94e-20	460499	rs3087243	A	G	0.380249	Hyperthyroidism
0.3072	0.0348	1.02e-18	460499	rs758778	C	T	0.203646	Hyperthyroidism
0.1335	0.0214	4.09e-10	460499	rs385863	G	C	0.505395	Hyperthyroidism
0.5463	0.0391	2.29e-44	460499	rs1794280	T	A	0.0985158	Hyperthyroidism
-0.1879	0.0274	7.69e-12	460499	rs2856821	C	T	0.196264	Hyperthyroidism
-0.2367	0.0418	1.44e-08	460499	rs9258222	A	G	0.0868963	Hyperthyroidism
-0.2432	0.0407	2.25e-09	460499	rs28375776	G	C	0.127029	Hyperthyroidism
0.1198	0.0217	3.15e-08	460499	rs604912	G	A	0.538777	Hyperthyroidism
0.2483	0.0226	3.82e-28	460499	rs2160215	C	T	0.425594	Hyperthyroidism
0.1844	0.0264	2.87e-12	460499	rs4338740	C	T	0.207075	Hyperthyroidism
0.1359	0.0233	5.23e-09	460499	rs58722186	T	C	0.302235	Hyperthyroidism
0.1306	0.0237	3.6e-08	460499	rs6131010	G	A	0.712807	Hyperthyroidism
0.3637	0.0159	2.39e-115	410141	rs6679677	A	C	0.108444	Hypothyroidism
0.0593	0.0106	2.49e-08	410141	rs2988277	T	C	0.287022	Hypothyroidism
0.0825	0.015	3.75e-08	410141	rs2234167	A	G	0.102013	Hypothyroidism
-0.0678	0.0104	7.65e-11	410141	rs926103	C	T	0.697985	Hypothyroidism
0.2444	0.0162	1.68e-51	410141	rs78765971	G	GAC	0.146942	Hypothyroidism
0.0627	0.0105	2.29e-09	410141	rs12117927	A	C	0.476541	Hypothyroidism
0.1669	0.0301	3.06e-08	410141	rs114285740	C	G	0.0273776	Hypothyroidism
0.064	0.01	1.75e-10	410141	rs10917477	G	A	0.386901	Hypothyroidism
-0.1321	0.0117	1.67e-29	410141	rs7574865	G	T	0.74252	Hypothyroidism
-0.086	0.0101	1.44e-17	410141	rs1534430	T	C	0.428394	Hypothyroidism
0.1533	0.0275	2.39e-08	410141	rs11420448	GT	G	0.0467006	Hypothyroidism
-0.1466	0.0102	4.77e-47	410141	rs3087243	A	G	0.386088	Hypothyroidism
0.0813	0.0102	1.43e-15	410141	rs2111485	G	A	0.479023	Hypothyroidism
0.0906	0.01	1.4e-19	410141	rs11675342	T	C	0.387729	Hypothyroidism
0.0829	0.0128	9e-11	410141	rs13090803	T	G	0.190624	Hypothyroidism
-0.1061	0.01	4.05e-26	410141	rs73192661	T	C	0.428858	Hypothyroidism
-0.0688	0.0119	8.01e-09	410141	rs307558	A	G	0.742625	Hypothyroidism
-0.1421	0.0132	7.06e-27	410141	rs4835534	C	T	0.156356	Hypothyroidism
0.0766	0.0111	5.17e-12	410141	rs7441808	G	A	0.21091	Hypothyroidism
0.2419	0.044	3.99e-08	410141	rs187707293	A	T	0.0133864	Hypothyroidism
-0.0649	0.0108	1.65e-09	410141	rs3775291	T	C	0.287788	Hypothyroidism
0.0647	0.01	9.42e-11	410141	rs13109179	A	G	0.461895	Hypothyroidism
0.0975	0.0101	7.53e-22	410141	rs1479565	A	G	0.498866	Hypothyroidism
-0.0683	0.0109	3.36e-10	410141	rs434294	G	A	0.322802	Hypothyroidism
0.0583	0.0105	2.89e-08	410141	rs1432806	G	A	0.338619	Hypothyroidism
-0.0858	0.0132	7.06e-11	410141	rs244685	G	T	0.79915	Hypothyroidism
-0.057	0.0104	4.26e-08	410141	rs10075764	G	A	0.302413	Hypothyroidism
-0.0862	0.0111	9.03e-15	410141	rs9264277	C	T	0.645071	Hypothyroidism
0.1877	0.0133	2.21e-45	410141	rs28418426	C	T	0.501169	Hypothyroidism
0.0686	0.0116	3.41e-09	410141	rs7742626	C	T	0.267343	Hypothyroidism
-0.1183	0.0125	3.93e-21	410141	rs1065386	C	G	0.480463	Hypothyroidism
0.0665	0.0108	8.46e-10	410141	rs881858	A	G	0.747899	Hypothyroidism
0.1441	0.0141	2.04e-24	410141	rs6908626	T	G	0.17075	Hypothyroidism
-0.086	0.0104	1.06e-16	410141	rs2247314	C	T	0.376495	Hypothyroidism
0.2484	0.0105	4.91e-123	410141	rs9271365	G	T	0.443466	Hypothyroidism
0.0791	0.014	1.65e-08	410141	rs9273371	T	C	0.193385	Hypothyroidism
-0.133	0.012	1.86e-28	410141	rs9277559	C	T	0.331026	Hypothyroidism
0.0886	0.0139	1.97e-10	410141	rs1364450	C	A	0.126235	Hypothyroidism
0.0827	0.0102	3.71e-16	410141	rs9497965	T	C	0.409035	Hypothyroidism
-0.0657	0.011	2.14e-09	410141	rs1079418	G	A	0.262374	Hypothyroidism
0.2243	0.0127	4.48e-70	410141	rs141232332	G	GTTT	0.451125	Hypothyroidism
-0.0599	0.0101	3.36e-09	410141	rs2921053	C	G	0.589616	Hypothyroidism
-0.0802	0.0111	4.4e-13	410141	rs853305	C	T	0.718894	Hypothyroidism
-0.0593	0.0101	3.79e-09	410141	rs2445608	A	G	0.430366	Hypothyroidism
0.2075	0.0108	1.02e-82	410141	rs7030280	T	C	0.745664	Hypothyroidism
0.0879	0.0125	1.95e-12	410141	rs911760	A	C	0.212143	Hypothyroidism
-0.0683	0.0104	5.13e-11	410141	rs10126000	A	C	0.688692	Hypothyroidism
0.0583	0.0103	1.51e-08	410141	rs12379417	A	G	0.317559	Hypothyroidism
0.0803	0.0106	3.82e-14	410141	rs3118469	T	A	0.295174	Hypothyroidism
0.0934	0.0125	9.34e-14	410141	rs71508903	T	C	0.210816	Hypothyroidism
-0.0768	0.0107	6.56e-13	410141	rs4529854	T	C	0.723438	Hypothyroidism
0.0832	0.0103	6e-16	410141	rs736374	A	G	0.375103	Hypothyroidism
-0.0658	0.0115	1.14e-08	410141	rs61877856	T	C	0.197495	Hypothyroidism
0.1069	0.0133	8.04e-16	410141	rs4409785	C	T	0.142566	Hypothyroidism
-0.0698	0.01	3.19e-12	410141	rs11171710	A	G	0.443916	Hypothyroidism
0.1052	0.0111	2.52e-21	410141	rs7488011	T	C	0.356485	Hypothyroidism
-0.1734	0.0102	7.5e-65	410141	rs3184504	C	T	0.668513	Hypothyroidism
-0.061	0.0109	2.05e-08	410141	rs12582330	T	G	0.624365	Hypothyroidism
0.0577	0.0101	9.97e-09	410141	rs7990020	C	A	0.453482	Hypothyroidism
-0.0976	0.0106	3.08e-20	410141	rs9511151	A	G	0.279567	Hypothyroidism
-0.057	0.0103	3.44e-08	410141	rs11406335	TG	T	0.417169	Hypothyroidism
0.2006	0.0349	8.82e-09	410141	rs79490353	C	T	0.0241151	Hypothyroidism
0.07	0.0111	3e-10	410141	rs2114702	A	T	0.26671	Hypothyroidism
0.0905	0.0112	7.69e-16	410141	rs12593201	A	G	0.325432	Hypothyroidism
0.2385	0.0412	7.02e-09	410141	rs142997491	G	A	0.0135637	Hypothyroidism
0.0905	0.0122	1.42e-13	410141	rs61759532	T	C	0.188941	Hypothyroidism
0.0801	0.0129	4.68e-10	410141	rs9902341	T	C	0.172257	Hypothyroidism
-0.0902	0.0144	4.27e-10	410141	rs7223956	C	T	0.897005	Hypothyroidism
0.0751	0.0135	2.54e-08	410141	rs11875260	G	A	0.172925	Hypothyroidism
-0.1863	0.0263	1.46e-12	410141	rs34536443	C	G	0.0440279	Hypothyroidism
-0.0775	0.0102	2.77e-14	410141	rs10424978	A	C	0.624328	Hypothyroidism
-0.0659	0.0102	1.11e-10	410141	rs12984428	A	G	0.35604	Hypothyroidism
0.0637	0.0103	5.47e-10	410141	rs2412976	G	C	0.478888	Hypothyroidism
0.0903	0.01	2.31e-19	410141	rs229528	T	C	0.496016	Hypothyroidism
-0.0511	0.0084	1.05e-09	410141	rs5912815	G	T	0.576761	Hypothyroidism
0.0367	0.0067	4.39e-08	49269	rs951366	T	C	0.647	FT4
0.1387	0.0065	4.2e-101	49269	rs2235544	A	C	0.4432	FT4
0.0671	0.0121	2.77e-08	49269	rs72783371	A	C	0.8974	FT4
-0.0385	0.007	3.51e-08	49269	rs11039355	T	C	0.283	FT4
-0.0506	0.0089	1.34e-08	49269	rs4149056	T	C	0.8773	FT4
0.0583	0.0069	4.08e-17	49269	rs11626434	C	G	0.3741	FT4
0.0535	0.0067	1.83e-15	49269	rs225014	T	C	0.5788	FT4
-0.0407	0.0074	3.67e-08	49269	rs12907106	C	G	0.457	FT4
-0.0522	0.0092	1.61e-08	49269	rs8063103	C	G	0.8457	FT4
0.0513	0.0072	9.91e-13	49269	rs11078333	A	T	0.6799	FT4
0.1996	0.022	1e-19	49269	rs113107469	T	C	0.01465	FT4
0.1061	0.0186	1.16e-08	49269	rs56069042	A	G	0.98031	FT4
-0.0409	0.0071	8.38e-09	49269	rs4954192	T	C	0.6593	FT4
-0.059	0.0093	2.47e-10	49269	rs6785807	A	G	0.1177	FT4
0.1164	0.0115	2.76e-24	49269	rs6855450	T	C	0.03617	FT4
0.0726	0.0081	1.93e-19	49269	rs17185536	T	C	0.1699	FT4
0.0455	0.0068	2.28e-11	49269	rs10946313	T	C	0.56	FT4
-0.051	0.0073	3.56e-12	49269	rs9356988	A	G	0.3901	FT4
0.0556	0.0098	1.61e-08	49269	rs73405691	A	G	0.91621	FT4
0.0613	0.0095	9.99e-11	49269	rs67583169	C	G	0.6763	FT4
0.0777	0.0068	4.2e-30	49269	rs10739496	T	C	0.7843	FT4
-0.0475	0.007	1.31e-11	49269	rs10818937	T	C	0.2079	FT4
-0.1037	0.0075	7.68e-44	49269	rs4842131	T	C	0.5023	FT4
0.0497	0.0085	4.11e-09	49269	rs10119187	T	C	0.8118	FT4
0.1124	0.00812361	1.541e-43	119715	rs17020122	T	C	0.0908714	TSH
0.0508	0.00477262	1.85867e-26	119715	rs7529705	A	G	0.368525	TSH
0.114	0.00629579	2.7898e-73	119715	rs10917469	A	G	0.843701	TSH
-0.0327	0.00467107	2.54992e-12	119715	rs2993047	A	G	0.591769	TSH
-0.0348	0.00497571	2.67199e-12	119715	rs11583886	A	G	0.306108	TSH
0.1592	0.0106622	2.06497e-50	119715	rs334725	A	G	0.94644	TSH
-0.0295	0.00456953	1.07643e-10	119715	rs2295942	T	C	0.522038	TSH
-0.0584	0.00477262	1.98481e-34	119715	rs10748781	A	C	0.579527	TSH
-0.0432	0.00599116	5.56959e-13	119715	rs11592436	C	G	0.829268	TSH
0.035	0.00477262	2.24218e-13	119715	rs4933466	A	G	0.602213	TSH
-0.0383	0.00456953	5.22091e-17	119715	rs4445669	T	C	0.464113	TSH
-0.0679	0.00507725	8.65284e-41	119715	rs12284404	A	G	0.29828	TSH
0.0298	0.00456953	6.9626e-11	119715	rs3184504	T	C	0.481766	TSH
0.0386	0.0051788	9.09196e-14	119715	rs7966590	A	G	0.550025	TSH
0.0269	0.00487416	3.41137e-08	119715	rs10878986	T	C	0.614624	TSH
0.1861	0.0166534	5.41113e-29	119715	rs61938844	A	G	0.0288011	TSH
0.03	0.0051788	6.92023e-09	119715	rs4393429	T	C	0.743567	TSH
0.0409	0.00487416	4.81274e-17	119715	rs7318607	A	G	0.642794	TSH
0.0387	0.00467107	1.18076e-16	119715	rs12590163	T	C	0.558276	TSH
-0.0279	0.00487416	1.04009e-08	119715	rs1766126	T	C	0.621828	TSH
-0.1692	0.0149271	8.7963e-30	119715	rs116909374	T	C	0.0347963	TSH
0.1283	0.0150287	1.37733e-17	119715	rs12436392	T	C	0.0278161	TSH
0.0649	0.00599116	2.41135e-27	119715	rs10131259	C	G	0.774946	TSH
-0.0263	0.00467107	1.79795e-08	119715	rs2081988	T	C	0.460153	TSH
-0.0783	0.00568652	3.8946e-43	119715	rs6575306	A	G	0.798522	TSH
0.0604	0.0108653	2.71372e-08	119715	rs74888443	T	C	0.0535796	TSH
0.0729	0.00528034	2.3476e-43	119715	rs17477923	T	C	0.747161	TSH
0.057	0.00487416	1.36284e-31	119715	rs1348005	A	G	0.675412	TSH
-0.0256	0.00467107	4.24032e-08	119715	rs30233	A	G	0.556632	TSH
0.0427	0.00619425	5.44398e-12	119715	rs1045476	A	G	0.172135	TSH
-0.0907	0.00487416	2.75107e-77	119715	rs58722186	T	C	0.32998	TSH
0.0471	0.00680352	4.42531e-12	119715	rs116956554	A	G	0.179849	TSH
-0.0319	0.00467107	8.53506e-12	119715	rs16948048	A	G	0.616944	TSH
-0.0989	0.0134039	1.60177e-13	119715	rs1157994	A	G	0.0374918	TSH
0.0514	0.00873288	3.96124e-09	119715	rs11651658	T	C	0.92716	TSH
0.0487	0.00456953	1.60768e-26	119715	rs1042678	A	G	0.444947	TSH
-0.0429	0.00456953	6.09895e-21	119715	rs12942923	A	G	0.527628	TSH
-0.0438	0.00680352	1.21183e-10	119715	rs72978712	T	C	0.796414	TSH
0.0384	0.00528034	3.53539e-13	119715	rs10415188	A	G	0.286722	TSH
-0.0273	0.00477262	1.06442e-08	119715	rs10421676	A	G	0.402077	TSH
-0.0548	0.00456953	3.89056e-33	119715	rs4804416	T	G	0.558985	TSH
-0.0393	0.00558498	1.96801e-12	119715	rs28489465	T	C	0.783437	TSH
0.0832	0.0123885	1.86901e-11	119715	rs62174422	T	G	0.960956	TSH
0.0956	0.00507725	4.36303e-79	119715	rs13015993	A	G	0.718935	TSH
0.0283	0.00487416	6.39355e-09	119715	rs3731890	T	C	0.626986	TSH
-0.0456	0.00670197	1.01779e-11	119715	rs6717283	A	G	0.857602	TSH
-0.0866	0.01249	4.10489e-12	119715	rs6721104	A	C	0.964261	TSH
0.0404	0.00467107	5.19638e-18	119715	rs10186921	T	C	0.541555	TSH
-0.0599	0.00538189	8.97151e-29	119715	rs1203949	T	C	0.230931	TSH
-0.0291	0.00477262	1.07887e-09	119715	rs6085658	T	C	0.400085	TSH
0.0267	0.00487416	4.30494e-08	119715	rs5997969	T	C	0.335081	TSH
-0.0553	0.00528034	1.15182e-25	119715	rs310755	A	G	0.751884	TSH
0.034	0.00456953	1.00234e-13	119715	rs11926459	T	C	0.56903	TSH
0.0375	0.00497571	4.82329e-14	119715	rs71320320	A	T	0.681188	TSH
-0.0588	0.00558498	6.40204e-26	119715	rs59381142	A	G	0.243379	TSH
0.1176	0.00578807	8.9762e-92	119715	rs11732089	T	C	0.804184	TSH
0.0451	0.00761588	3.18366e-09	119715	rs4571283	A	G	0.874914	TSH
0.0657	0.0108653	1.47788e-09	119715	rs77994712	C	G	0.948057	TSH
-0.1174	0.0177704	3.93522e-11	119715	rs149583491	C	G	0.978717	TSH
-0.0753	0.00619425	5.30219e-34	119715	rs2359775	A	T	0.165095	TSH
0.1639	0.00467107	1.0169e-269	119715	rs1479567	A	G	0.394258	TSH
-0.0426	0.00456953	1.13497e-20	119715	rs7713326	A	C	0.48159	TSH
0.0402	0.00467107	7.55496e-18	119715	rs9497965	T	C	0.386508	TSH
-0.1155	0.00497571	3.3833e-119	119715	rs2983511	C	G	0.307107	TSH
-0.033	0.00487416	1.28434e-11	119715	rs751171	T	C	0.661735	TSH
0.0553	0.00710815	7.26415e-15	119715	rs1265091	T	C	0.187386	TSH
0.071	0.0112715	2.99436e-10	119715	rs9272400	A	G	0.818875	TSH
-0.0994	0.00507725	2.40481e-85	119715	rs1317983	T	C	0.307257	TSH
0.0809	0.00528034	5.53835e-53	119715	rs9381266	T	C	0.757834	TSH
-0.0428	0.00497571	7.84826e-18	119715	rs2242602	A	T	0.713958	TSH
-0.0272	0.00467107	5.77755e-09	119715	rs4719486	A	G	0.419306	TSH
0.0339	0.00477262	1.22061e-12	119715	rs700750	A	C	0.642712	TSH
-0.0419	0.00761588	3.76228e-08	119715	rs72682433	T	C	0.902665	TSH
0.1812	0.0168565	5.95364e-27	119715	rs118039499	A	C	0.977354	TSH
-0.2567	0.0267064	7.11917e-22	119715	rs117764941	A	G	0.0178143	TSH
0.0474	0.00599116	2.53985e-15	119715	rs11779953	A	G	0.828772	TSH
-0.064	0.0051788	4.40565e-35	119715	rs73234178	A	G	0.251909	TSH
-0.031	0.00497571	4.65638e-10	119715	rs6989821	T	C	0.70811	TSH
0.0359	0.00548343	5.87074e-11	119715	rs2979181	A	T	0.504276	TSH
0.0583	0.00477262	2.56866e-34	119715	rs925488	A	G	0.659737	TSH
0.03	0.00456953	5.1953e-11	119715	rs10760347	T	G	0.464812	TSH
0.0412	0.00467107	1.14212e-18	119715	rs544873	A	G	0.366656	TSH
-0.0313	0.00477262	5.44449e-11	119715	rs9298749	A	C	0.605838	TSH
0.0583	0.0104591	2.48855e-08	119715	rs10758530	A	G	0.0551106	TSH
-0.0309	0.00456953	1.35925e-11	119715	rs10974395	T	C	0.448346	TSH
0.0517	0.00456953	1.11771e-29	119715	rs10814915	T	C	0.446821	TSH

## Sheet: Supplementary Table 3
Supplementary Table 3 The SNPs associated with confounders in thyroid-related dataset.
Confounders	snp	rsid	hg19_coordinates	hg38_coordinates	a1	a2	trait	efo	study	pmid	ancestry	year	beta	se	p	direction	n	n_cases	n_controls	n_studies	unit	dataset
Pain	rs1794280	rs1794280	chr6:32667171	chr6:32699394	T	A	Medication for pain relief, constipation, heartburn: none of the above	EFO_0007056	Neale B	UKBB	European	2017	0.01006	0.001714	4.362e-09	+	333581	184936	148645	1	risk diff	Neale-B_UKBB_EUR_2017
	rs2856821	rs2856821	chr6:33046742	chr6:33078965	C	T	Pain type experienced in last month: knee pain	EFO_0003843	Neale B	UKBB	European	2017	-0.005986	0.001216	8.498e-07	-	336650	71561	265089	1	risk diff	Neale-B_UKBB_EUR_2017
	rs9277559	rs9277559	chr6:33056731	chr6:33088954	C	T	Pain type experienced in last month: knee pain	EFO_0003843	Neale B	UKBB	European	2017	-0.00645	0.001204	8.374e-08	-	336650	71561	265089	1	risk diff	Neale-B_UKBB_EUR_2017
	rs12379417	rs12379417	chr9:127029736	chr9:124267457	A	G	Pain type experienced in last month: neck or shoulder pain	EFO_0003843	Neale B	UKBB	European	2017	0.00469	0.00106	9.673e-06	+	336650	76404	260246	1	risk diff	Neale-B_UKBB_EUR_2017
	rs3184504	rs3184504	chr12:111884608	chr12:111446804	C	T	Medication for pain relief, constipation, heartburn: omeprazole	EFO_0007056	Neale B	UKBB	European	2017	-0.002786	0.0005824	1.716e-06	-	333581	20058	313523	1	risk diff	Neale-B_UKBB_EUR_2017
	rs951366	rs951366	chr1:205685352	chr1:205716224	C	T	Medication for pain relief, constipation, heartburn: none of the above	EFO_0007056	Neale B	UKBB	European	2017	0.005601	0.001242	6.528e-06	+	333581	184936	148645	1	risk diff	Neale-B_UKBB_EUR_2017
	rs10818937	rs10818937	chr9:127015440	chr9:124253161	C	T	Pain type experienced in last month: neck or shoulder pain	EFO_0003843	Neale B	UKBB	European	2017	-0.005273	0.001096	1.499e-06	-	336650	76404	260246	1	risk diff	Neale-B_UKBB_EUR_2017
	rs199461	rs199461	chr17:44762589	chr17:46685223	A	G	Medication for pain relief, constipation, heartburn: none of the above	EFO_0007056	Neale B	UKBB	European	2017	-0.006561	0.001427	4.254e-06	-	333581	184936	148645	1	risk diff	Neale-B_UKBB_EUR_2017
	rs10814915	rs10814915	chr9:4290544	chr9:4290544	C	T	Pain type experienced in last month: knee pain	EFO_0003843	Neale B	UKBB	European	2017	0.005865	0.001011	6.509e-09	+	336650	71561	265089	1	risk diff	Neale-B_UKBB_EUR_2017
	rs11583886	rs11583886	chr1:51451499	chr1:50985827	A	G	Pain type experienced in last month: none of the above	EFO_0003843	Neale B	UKBB	European	2017	-0.007121	0.001287	3.125e-08	-	336650	136199	200451	1	risk diff	Neale-B_UKBB_EUR_2017
	rs71320320	rs71320320	chr3:185487155	chr3:185769367	A	T	Medication for pain relief, constipation, heartburn: aspirin	EFO_0007056	Neale B	UKBB	European	2017	-0.00428	0.0008949	1.737e-06	-	333581	46946	286635	1	risk diff	Neale-B_UKBB_EUR_2017
Nerve	rs1794280	rs1794280	chr6:32667171	chr6:32699394	T	A	Nervous feelings	-	Neale B	UKBB	European	2017	-0.008857	0.001472	1.761e-09	-	328725	77767	250958	1	risk diff	Neale-B_UKBB_EUR_2017
	rs6131010	rs6131010	chr20:44724305	chr20:46095666	A	G	Seen doctor for nerves, anxiety, tension or depression	EFO_0009820	Neale B	UKBB	European	2017	0.006413	0.00131	9.862e-07	+	335108	115328	219780	1	risk diff	Neale-B_UKBB_EUR_2017
	rs9273371	rs9273371	chr6:32626565	chr6:32658788	C	T	Nervous feelings	-	Neale B	UKBB	European	2017	0.005697	0.001171	1.148e-06	+	328725	77767	250958	1	risk diff	Neale-B_UKBB_EUR_2017
	rs2921053	rs2921053	chr8:8319963	chr8:8462453	G	C	Nervous feelings	-	Neale B	UKBB	European	2017	0.006959	0.001051	3.642e-11	+	328725	77767	250958	1	risk diff	Neale-B_UKBB_EUR_2017
	rs199461	rs199461	chr17:44762589	chr17:46685223	A	G	Nervous feelings	-	Neale B	UKBB	European	2017	0.005955	0.001226	1.186e-06	+	328725	77767	250958	1	risk diff	Neale-B_UKBB_EUR_2017
	rs1663070	rs1663070	chr3:12239852	chr3:12198352	T	C	Suffer from nerves	-	Neale B	UKBB	European	2017	-0.005695	0.001173	1.194e-06	-	325248	69352	255896	1	risk diff	Neale-B_UKBB_EUR_2017
	rs310755	rs310755	chr3:12251424	chr3:12209924	G	A	Suffer from nerves	-	Neale B	UKBB	European	2017	0.005636	0.001172	1.526e-06	+	325248	69352	255896	1	risk diff	Neale-B_UKBB_EUR_2017
	rs2979181	rs2979181	chr8:8323088	chr8:8465578	A	T	Nervous feelings	-	Neale B	UKBB	European	2017	0.007634	0.001047	3.023e-13	+	328725	77767	250958	1	risk diff	Neale-B_UKBB_EUR_2017
Anxiety	rs1794280	rs1794280	chr6:32667171	chr6:32699394	T	A	Seen a psychiatrist for nerves, anxiety, tension or depression	EFO_0009821	Neale B	UKBB	European	2017	-0.006116	0.001089	1.985e-08	-	335888	38008	297880	1	risk diff	Neale-B_UKBB_EUR_2017
	rs6131010	rs6131010	chr20:44724305	chr20:46095666	A	G	Seen doctor for nerves, anxiety, tension or depression	EFO_0009820	Neale B	UKBB	European	2017	0.006413	0.00131	9.862e-07	+	335108	115328	219780	1	risk diff	Neale-B_UKBB_EUR_2017
	rs434294	rs434294	chr5:102599626	chr5:103263925	G	A	Worrier or anxious feelings	EFO_0009863	Neale B	UKBB	European	2017	-0.006621	0.001289	2.775e-07	-	328717	186559	142158	1	risk diff	Neale-B_UKBB_EUR_2017
	rs2921053	rs2921053	chr8:8319963	chr8:8462453	G	C	Worrier or anxious feelings	EFO_0009863	Neale B	UKBB	European	2017	0.009005	0.001213	1.158e-13	+	328717	186559	142158	1	risk diff	Neale-B_UKBB_EUR_2017
	rs17185536	rs17185536	chr6:100620931	chr6:100173055	C	T	Worrier or anxious feelings	EFO_0009863	Neale B	UKBB	European	2017	0.006294	0.001407	7.66e-06	+	328717	186559	142158	1	risk diff	Neale-B_UKBB_EUR_2017
	rs199461	rs199461	chr17:44762589	chr17:46685223	A	G	Worrier or anxious feelings	EFO_0009863	Neale B	UKBB	European	2017	0.006466	0.001414	4.803e-06	+	328717	186559	142158	1	risk diff	Neale-B_UKBB_EUR_2017
	rs2979181	rs2979181	chr8:8323088	chr8:8465578	A	T	Worrier or anxious feelings	EFO_0009863	Neale B	UKBB	European	2017	0.01029	0.001208	1.582e-17	+	328717	186559	142158	1	risk diff	Neale-B_UKBB_EUR_2017
Tension	rs1794280	rs1794280	chr6:32667171	chr6:32699394	T	A	Seen a psychiatrist for nerves, anxiety, tension or depression	EFO_0009821	Neale B	UKBB	European	2017	-0.006116	0.001089	1.985e-08	-	335888	38008	297880	1	risk diff	Neale-B_UKBB_EUR_2017
	rs6131010	rs6131010	chr20:44724305	chr20:46095666	A	G	Seen doctor for nerves, anxiety, tension or depression	EFO_0009820	Neale B	UKBB	European	2017	0.006413	0.00131	9.862e-07	+	335108	115328	219780	1	risk diff	Neale-B_UKBB_EUR_2017
	rs2921053	rs2921053	chr8:8319963	chr8:8462453	G	C	Tense or highly strung	EFO_0009596	Neale B	UKBB	European	2017	0.005332	0.0009359	1.22e-08	+	327232	56012	271220	1	risk diff	Neale-B_UKBB_EUR_2017
	rs199461	rs199461	chr17:44762589	chr17:46685223	A	G	Frequency of tenseness or restlessness in last 2 weeks	-	Neale B	UKBB	European	2017	0.01078	0.001764	9.746e-10	+	325169	0	325169	1	-	Neale-B_UKBB_EUR_2017
	rs1663070	rs1663070	chr3:12239852	chr3:12198352	T	C	Tense or highly strung	EFO_0009596	Neale B	UKBB	European	2017	-0.005161	0.001073	1.499e-06	-	327232	56012	271220	1	risk diff	Neale-B_UKBB_EUR_2017
	rs310755	rs310755	chr3:12251424	chr3:12209924	G	A	Tense or highly strung	EFO_0009596	Neale B	UKBB	European	2017	0.004924	0.001072	4.411e-06	+	327232	56012	271220	1	risk diff	Neale-B_UKBB_EUR_2017
	rs2979181	rs2979181	chr8:8323088	chr8:8465578	A	T	Tense or highly strung	EFO_0009596	Neale B	UKBB	European	2017	0.005742	0.0009316	7.152e-10	+	327232	56012	271220	1	risk diff	Neale-B_UKBB_EUR_2017
Worry	rs1794280	rs1794280	chr6:32667171	chr6:32699394	T	A	Worrier or anxious feelings	EFO_0009863	Neale B	UKBB	European	2017	-0.008885	0.001699	1.697e-07	-	328717	186559	142158	1	risk diff	Neale-B_UKBB_EUR_2017
	rs434294	rs434294	chr5:102599626	chr5:103263925	G	A	Worrier or anxious feelings	EFO_0009863	Neale B	UKBB	European	2017	-0.006621	0.001289	2.775e-07	-	328717	186559	142158	1	risk diff	Neale-B_UKBB_EUR_2017
	rs2921053	rs2921053	chr8:8319963	chr8:8462453	G	C	Worrier or anxious feelings	EFO_0009863	Neale B	UKBB	European	2017	0.009005	0.001213	1.158e-13	+	328717	186559	142158	1	risk diff	Neale-B_UKBB_EUR_2017
	rs17185536	rs17185536	chr6:100620931	chr6:100173055	C	T	Worrier or anxious feelings	EFO_0009863	Neale B	UKBB	European	2017	0.006294	0.001407	7.66e-06	+	328717	186559	142158	1	risk diff	Neale-B_UKBB_EUR_2017
	rs199461	rs199461	chr17:44762589	chr17:46685223	A	G	Worrier or anxious feelings	EFO_0009863	Neale B	UKBB	European	2017	0.006466	0.001414	4.803e-06	+	328717	186559	142158	1	risk diff	Neale-B_UKBB_EUR_2017
	rs2979181	rs2979181	chr8:8323088	chr8:8465578	A	T	Worrier or anxious feelings	EFO_0009863	Neale B	UKBB	European	2017	0.01029	0.001208	1.582e-17	+	328717	186559	142158	1	risk diff	Neale-B_UKBB_EUR_2017
Current smoking	rs1045476	rs1045476	chr16:4015313	chr16:3965312	G	A	Current tobacco smoking	EFO_0006527	Neale B	UKBB	European	2017	0.00794	0.00173	4.437e-06	+	337030	0	337030	1	-	Neale-B_UKBB_EUR_2017

## Sheet: Supplementary Table 4
Supplementary Table 4 Summary statistics for Mendelian randomization analysis of potential causal effect of thyroid health on temporomandibular disorders.
SNP	effect_allele.exposure	other_allele.exposure	effect_allele.outcome	other_allele.outcome	beta.exposure	beta.outcome	eaf.exposure	remove	palindromic	ambiguous	pval.outcome	se.outcome	mr_keep.outcome	se.exposure	pval.exposure	samplesize.exposure	exposure	mr_keep	R2	F
rs10075764	G	A	G	A	-0.057	0.011301	0.302413	FALSE	FALSE	FALSE	0.565243	0.0196515	TRUE	0.0104	4.26e-08	410141	Hypothyroidism	TRUE	7.32349e-05	30.0387
rs10126000	A	C	A	C	-0.0683	0.00729164	0.688692	FALSE	FALSE	FALSE	0.720993	0.0204172	TRUE	0.0104	5.13e-11	410141	Hypothyroidism	TRUE	0.000105147	43.1293
rs10424978	A	C	A	C	-0.0775	-0.0121975	0.624328	FALSE	FALSE	FALSE	0.535372	0.0196789	TRUE	0.0102	2.77e-14	410141	Hypothyroidism	TRUE	0.000140737	57.7299
rs1079418	G	A	G	A	-0.0657	-0.0162967	0.262374	FALSE	FALSE	FALSE	0.45536	0.0218305	TRUE	0.011	2.14e-09	410141	Hypothyroidism	TRUE	8.6971e-05	35.6733
rs10917477	G	A	G	A	0.064	-0.00820026	0.386901	FALSE	FALSE	FALSE	0.669646	0.0192208	TRUE	0.01	1.75e-10	410141	Hypothyroidism	TRUE	9.98581e-05	40.9598
rs11171710	A	G	A	G	-0.0698	0.0182	0.443916	FALSE	FALSE	FALSE	0.348337	0.0194067	TRUE	0.01	3.19e-12	410141	Hypothyroidism	TRUE	0.000118775	48.7202
rs114285740	C	G	C	G	0.1669	-0.0478558	0.0273776	FALSE	TRUE	TRUE	0.344655	0.0506406	TRUE	0.0301	3.06e-08	410141	Hypothyroidism	FALSE	7.49573e-05	30.7452
rs11675342	T	C	T	C	0.0906	-0.0134185	0.387729	FALSE	FALSE	FALSE	0.488651	0.0193782	TRUE	0.01	1.4e-19	410141	Hypothyroidism	TRUE	0.000200095	82.0832
rs11875260	G	A	G	A	0.0751	-0.0238689	0.172925	FALSE	FALSE	FALSE	0.347995	0.0254334	TRUE	0.0135	2.54e-08	410141	Hypothyroidism	TRUE	7.54478e-05	30.9464
rs12117927	A	C	A	C	0.0627	0.0193848	0.476541	FALSE	FALSE	FALSE	0.329448	0.0198773	TRUE	0.0105	2.29e-09	410141	Hypothyroidism	TRUE	8.69332e-05	35.6578
rs12582330	T	G	T	G	-0.061	-0.0211191	0.624365	FALSE	FALSE	FALSE	0.306401	0.0206482	TRUE	0.0109	2.05e-08	410141	Hypothyroidism	TRUE	7.63555e-05	31.3188
rs12593201	A	G	A	G	0.0905	0.0685704	0.325432	FALSE	FALSE	FALSE	0.00151346	0.0216168	TRUE	0.0112	7.69e-16	410141	Hypothyroidism	TRUE	0.000159169	65.2919
rs12984428	A	G	A	G	-0.0659	0.0143902	0.35604	FALSE	FALSE	FALSE	0.472045	0.0200099	TRUE	0.0102	1.11e-10	410141	Hypothyroidism	TRUE	0.000101764	41.7415
rs13090803	T	G	T	G	0.0829	0.0396799	0.190624	FALSE	FALSE	FALSE	0.151626	0.0276745	TRUE	0.0128	9e-11	410141	Hypothyroidism	TRUE	0.000102261	41.9457
rs13109179	A	G	A	G	0.0647	0.013282	0.461895	FALSE	FALSE	FALSE	0.492029	0.0193309	TRUE	0.01	9.42e-11	410141	Hypothyroidism	TRUE	0.000102054	41.8607
rs1364450	C	A	C	A	0.0886	-0.0166517	0.126235	FALSE	FALSE	FALSE	0.523465	0.0260993	TRUE	0.0139	1.97e-10	410141	Hypothyroidism	TRUE	9.90516e-05	40.629
rs142997491	G	A	G	A	0.2385	-0.123276	0.0135637	FALSE	FALSE	FALSE	0.0610197	0.065805	TRUE	0.0412	7.02e-09	410141	Hypothyroidism	TRUE	8.16984e-05	33.5104
rs1432806	G	A	G	A	0.0583	0.0329433	0.338619	FALSE	FALSE	FALSE	0.114388	0.0208664	TRUE	0.0105	2.89e-08	410141	Hypothyroidism	TRUE	7.5161e-05	30.8288
rs1479565	A	G	A	G	0.0975	0.0340148	0.498866	FALSE	FALSE	FALSE	0.0797958	0.0194163	TRUE	0.0101	7.53e-22	410141	Hypothyroidism	TRUE	0.000227161	93.1889
rs1534430	T	C	T	C	-0.086	-0.0447143	0.428394	FALSE	FALSE	FALSE	0.0217495	0.0194858	TRUE	0.0101	1.44e-17	410141	Hypothyroidism	TRUE	0.000176744	72.5023
rs187707293	A	T	A	T	0.2419	0.0627054	0.0133864	FALSE	TRUE	TRUE	0.353144	0.0675335	TRUE	0.044	3.99e-08	410141	Hypothyroidism	FALSE	7.36888e-05	30.2249
rs2111485	G	A	G	A	0.0813	-0.00881974	0.479023	FALSE	FALSE	FALSE	0.65081	0.0194852	TRUE	0.0102	1.43e-15	410141	Hypothyroidism	TRUE	0.000154875	63.53
rs2114702	A	T	A	T	0.07	0.0138718	0.26671	FALSE	TRUE	TRUE	0.553354	0.0234028	TRUE	0.0111	3e-10	410141	Hypothyroidism	FALSE	9.6956e-05	39.7693
rs2234167	A	G	A	G	0.0825	0.0524724	0.102013	FALSE	FALSE	FALSE	0.0751484	0.0294863	TRUE	0.015	3.75e-08	410141	Hypothyroidism	TRUE	7.37497e-05	30.2499
rs2247314	C	T	C	T	-0.086	-0.0353096	0.376495	FALSE	FALSE	FALSE	0.0763414	0.0199227	TRUE	0.0104	1.06e-16	410141	Hypothyroidism	TRUE	0.000166696	68.3798
rs229528	T	C	T	C	0.0903	-0.0119154	0.496016	FALSE	FALSE	FALSE	0.544496	0.0196615	TRUE	0.01	2.31e-19	410141	Hypothyroidism	TRUE	0.000198772	81.5405
rs2412976	G	C	G	C	0.0637	0.00569098	0.478888	FALSE	TRUE	TRUE	0.783186	0.0206818	TRUE	0.0103	5.47e-10	410141	Hypothyroidism	FALSE	9.32461e-05	38.2474
rs2445608	A	G	A	G	-0.0593	-0.0167897	0.430366	FALSE	FALSE	FALSE	0.395831	0.0197738	TRUE	0.0101	3.79e-09	410141	Hypothyroidism	TRUE	8.40421e-05	34.4718
rs244685	G	T	G	T	-0.0858	-0.0299218	0.79915	FALSE	FALSE	FALSE	0.175709	0.0220974	TRUE	0.0132	7.06e-11	410141	Hypothyroidism	TRUE	0.000103003	42.2498
rs2988277	T	C	T	C	0.0593	-0.0478358	0.287022	FALSE	FALSE	FALSE	0.0300795	0.0220538	TRUE	0.0106	2.49e-08	410141	Hypothyroidism	TRUE	7.63012e-05	31.2965
rs3087243	A	G	A	G	-0.1466	-0.0115757	0.386088	FALSE	FALSE	FALSE	0.571301	0.0204468	TRUE	0.0102	4.77e-47	410141	Hypothyroidism	TRUE	0.000503403	206.569
rs3118469	T	A	T	A	0.0803	0.00906417	0.295174	FALSE	TRUE	TRUE	0.649902	0.0199697	TRUE	0.0106	3.82e-14	410141	Hypothyroidism	FALSE	0.000139902	57.3875
rs34536443	C	G	C	G	-0.1863	-0.0884609	0.0440279	FALSE	TRUE	TRUE	0.117795	0.0565573	TRUE	0.0263	1.46e-12	410141	Hypothyroidism	FALSE	0.000122329	50.1779
rs3775291	T	C	T	C	-0.0649	-0.00388756	0.287788	FALSE	FALSE	FALSE	0.851086	0.0207079	TRUE	0.0108	1.65e-09	410141	Hypothyroidism	TRUE	8.80381e-05	36.111
rs4409785	C	T	C	T	0.1069	-0.0135167	0.142566	FALSE	FALSE	FALSE	0.600558	0.0258151	TRUE	0.0133	8.04e-16	410141	Hypothyroidism	TRUE	0.000157489	64.6026
rs4529854	T	C	T	C	-0.0768	0.0205461	0.723438	FALSE	FALSE	FALSE	0.337424	0.0214185	TRUE	0.0107	6.56e-13	410141	Hypothyroidism	TRUE	0.000125593	51.5173
rs4835534	C	T	C	T	-0.1421	0.00652766	0.156356	FALSE	FALSE	FALSE	0.826351	0.0297546	TRUE	0.0132	7.06e-27	410141	Hypothyroidism	TRUE	0.000282478	115.888
rs61759532	T	C	T	C	0.0905	-0.00887476	0.188941	FALSE	FALSE	FALSE	0.718848	0.0246522	TRUE	0.0122	1.42e-13	410141	Hypothyroidism	TRUE	0.000134149	55.0269
rs61877856	T	C	T	C	-0.0658	-0.0196624	0.197495	FALSE	FALSE	FALSE	0.39062	0.0229033	TRUE	0.0115	1.14e-08	410141	Hypothyroidism	TRUE	7.98157e-05	32.7381
rs6679677	A	C	A	C	0.3637	0.0547275	0.108444	FALSE	FALSE	FALSE	0.0430874	0.0270545	TRUE	0.0159	2.39e-115	410141	Hypothyroidism	TRUE	0.00127411	523.227
rs6908626	T	G	T	G	0.1441	0.00621917	0.17075	FALSE	FALSE	FALSE	0.837036	0.0302361	TRUE	0.0141	2.04e-24	410141	Hypothyroidism	TRUE	0.000254593	104.445
rs7030280	T	C	T	C	0.2075	0.0370301	0.745664	FALSE	FALSE	FALSE	0.0671738	0.0202294	TRUE	0.0108	1.02e-82	410141	Hypothyroidism	TRUE	0.000899218	369.136
rs71508903	T	C	T	C	0.0934	0.0706509	0.210816	FALSE	FALSE	FALSE	0.00380917	0.0244167	TRUE	0.0125	9.34e-14	410141	Hypothyroidism	TRUE	0.000136107	55.8305
rs7223956	C	T	C	T	-0.0902	-0.0398984	0.897005	FALSE	FALSE	FALSE	0.146073	0.027449	TRUE	0.0144	4.27e-10	410141	Hypothyroidism	TRUE	9.56563e-05	39.2361
rs73192661	T	C	T	C	-0.1061	-0.0125059	0.428858	FALSE	FALSE	FALSE	0.525629	0.0197038	TRUE	0.01	4.05e-26	410141	Hypothyroidism	TRUE	0.000274396	112.572
rs736374	A	G	A	G	0.0832	-0.0113995	0.375103	FALSE	FALSE	FALSE	0.571512	0.0201467	TRUE	0.0103	6e-16	410141	Hypothyroidism	TRUE	0.000159063	65.2484
rs7441808	G	A	G	A	0.0766	0.0365899	0.21091	FALSE	FALSE	FALSE	0.0865645	0.0213502	TRUE	0.0111	5.17e-12	410141	Hypothyroidism	TRUE	0.000116099	47.6222
rs7488011	T	C	T	C	0.1052	0.0242503	0.356485	FALSE	FALSE	FALSE	0.271056	0.022033	TRUE	0.0111	2.52e-21	410141	Hypothyroidism	TRUE	0.000218956	89.8221
rs7574865	G	T	G	T	-0.1321	-0.0137831	0.74252	FALSE	FALSE	FALSE	0.544545	0.0227461	TRUE	0.0117	1.67e-29	410141	Hypothyroidism	TRUE	0.000310718	127.477
rs7742626	C	T	C	T	0.0686	0.0140598	0.267343	FALSE	FALSE	FALSE	0.581842	0.0255308	TRUE	0.0116	3.41e-09	410141	Hypothyroidism	TRUE	8.52633e-05	34.9728
rs79490353	C	T	C	T	0.2006	0.0143898	0.0241151	FALSE	FALSE	FALSE	0.854336	0.0783807	TRUE	0.0349	8.82e-09	410141	Hypothyroidism	TRUE	8.05458e-05	33.0376
rs7990020	C	A	C	A	0.0577	0.0284268	0.453482	FALSE	FALSE	FALSE	0.151927	0.0198406	TRUE	0.0101	9.97e-09	410141	Hypothyroidism	TRUE	7.95685e-05	32.6367
rs853305	C	T	C	T	-0.0802	0.0216494	0.718894	FALSE	FALSE	FALSE	0.359243	0.0236139	TRUE	0.0111	4.4e-13	410141	Hypothyroidism	TRUE	0.000127267	52.2036
rs881858	A	G	A	G	0.0665	0.0252783	0.747899	FALSE	FALSE	FALSE	0.222955	0.0207419	TRUE	0.0108	8.46e-10	410141	Hypothyroidism	TRUE	9.2432e-05	37.9135
rs911760	A	C	A	C	0.0879	0.0478341	0.212143	FALSE	FALSE	FALSE	0.0417802	0.0234975	TRUE	0.0125	1.95e-12	410141	Hypothyroidism	TRUE	0.000120551	49.4488
rs926103	C	T	C	T	-0.0678	-0.0262322	0.697985	FALSE	FALSE	FALSE	0.187358	0.0198964	TRUE	0.0104	7.65e-11	410141	Hypothyroidism	TRUE	0.000103613	42.5002
rs9271365	G	T	G	T	0.2484	0.00095002	0.443466	FALSE	FALSE	FALSE	0.96199	0.0199346	TRUE	0.0105	4.91e-123	410141	Hypothyroidism	TRUE	0.0013627	559.658
rs9497965	T	C	T	C	0.0827	-0.0070646	0.409035	FALSE	FALSE	FALSE	0.72935	0.0204185	TRUE	0.0102	3.71e-16	410141	Hypothyroidism	TRUE	0.000160254	65.7368
rs9511151	A	G	A	G	-0.0976	0.0075246	0.279567	FALSE	FALSE	FALSE	0.709627	0.020208	TRUE	0.0106	3.08e-20	410141	Hypothyroidism	TRUE	0.000206664	84.7785
rs9902341	T	C	T	C	0.0801	0.0298441	0.172257	FALSE	FALSE	FALSE	0.209957	0.0238051	TRUE	0.0129	4.68e-10	410141	Hypothyroidism	TRUE	9.39965e-05	38.5552
rs10119187	T	C	T	C	0.0497	0.0406933	0.8118	FALSE	FALSE	FALSE	0.135385	0.0272524	TRUE	0.0085	4.11e-09	49269	FT4	TRUE	0.000693426	34.1867
rs10739496	T	C	T	C	0.0777	0.0355524	0.7843	FALSE	FALSE	FALSE	0.078089	0.0201786	TRUE	0.0068	4.2e-30	49269	FT4	TRUE	0.00264302	130.559
rs10946313	T	C	T	C	0.0455	0.00420232	0.56	FALSE	FALSE	FALSE	0.828553	0.0194051	TRUE	0.0068	2.28e-11	49269	FT4	TRUE	0.000907897	44.77
rs11039355	T	C	T	C	-0.0385	-0.00658651	0.283	FALSE	FALSE	FALSE	0.743747	0.0201487	TRUE	0.007	3.51e-08	49269	FT4	TRUE	0.0006136	30.2488
rs113107469	T	C	T	C	0.1996	-0.110861	0.01465	FALSE	FALSE	FALSE	0.110113	0.0693886	TRUE	0.022	1e-19	49269	FT4	TRUE	0.00166793	82.311
rs11626434	C	G	C	G	0.0583	-0.0195936	0.3741	FALSE	TRUE	TRUE	0.309798	0.0192918	TRUE	0.0069	4.08e-17	49269	FT4	FALSE	0.00144689	71.3874
rs12907106	C	G	C	G	-0.0407	0.0176105	0.457	FALSE	TRUE	TRUE	0.384416	0.0202469	TRUE	0.0074	3.67e-08	49269	FT4	FALSE	0.0006136	30.2488
rs2235544	A	C	A	C	0.1387	0.000409795	0.4432	FALSE	FALSE	FALSE	0.983103	0.0193488	TRUE	0.0065	4.2e-101	49269	FT4	TRUE	0.00915709	455.311
rs225014	T	C	T	C	0.0535	-0.0059051	0.5788	FALSE	FALSE	FALSE	0.783159	0.0214571	TRUE	0.0067	1.83e-15	49269	FT4	TRUE	0.00129248	63.7588
rs4149056	T	C	T	C	-0.0506	-0.00927177	0.8773	FALSE	FALSE	FALSE	0.699043	0.0239821	TRUE	0.0089	1.34e-08	49269	FT4	TRUE	0.000655635	32.3224
rs4842131	T	C	T	C	-0.1037	0.00851763	0.5023	FALSE	FALSE	FALSE	0.657615	0.0192182	TRUE	0.0075	7.68e-44	49269	FT4	TRUE	0.00386527	191.169
rs4954192	T	C	T	C	-0.0409	-0.0162904	0.6593	FALSE	FALSE	FALSE	0.403865	0.0195156	TRUE	0.0071	8.38e-09	49269	FT4	TRUE	0.000673075	33.1827
rs56069042	A	G	A	G	0.1061	0.0558623	0.98031	FALSE	FALSE	FALSE	0.246355	0.0481885	TRUE	0.0186	1.16e-08	49269	FT4	TRUE	0.000660001	32.5377
rs67583169	C	G	C	G	0.0613	-0.0556234	0.6763	FALSE	TRUE	TRUE	0.016934	0.0232915	TRUE	0.0095	9.99e-11	49269	FT4	FALSE	0.000844371	41.6348
rs6785807	A	G	A	G	-0.059	-0.0190998	0.1177	FALSE	FALSE	FALSE	0.382197	0.0218569	TRUE	0.0093	2.47e-10	49269	FT4	TRUE	0.000816225	40.2458
rs6855450	T	C	T	C	0.1164	-0.044193	0.03617	FALSE	FALSE	FALSE	0.304784	0.0430635	TRUE	0.0115	2.76e-24	49269	FT4	TRUE	0.00207508	102.445
rs72783371	A	C	A	C	0.0671	0.00908421	0.8974	FALSE	FALSE	FALSE	0.812101	0.0382145	TRUE	0.0121	2.77e-08	49269	FT4	TRUE	0.000623777	30.7508
rs73405691	A	G	A	G	0.0556	-0.0502338	0.91621	FALSE	FALSE	FALSE	0.0704515	0.0277689	TRUE	0.0098	1.61e-08	49269	FT4	TRUE	0.00065289	32.1869
rs8063103	C	G	C	G	-0.0522	-0.0582842	0.8457	FALSE	TRUE	TRUE	0.0598067	0.0309657	TRUE	0.0092	1.61e-08	49269	FT4	FALSE	0.000652992	32.192
rs9356988	A	G	A	G	-0.051	0.0409611	0.3901	FALSE	FALSE	FALSE	0.0388088	0.0198243	TRUE	0.0073	3.56e-12	49269	FT4	TRUE	0.000989671	48.8064
rs10131259	C	G	C	G	0.0649	0.0125937	0.774946	FALSE	TRUE	TRUE	0.602705	0.0241947	TRUE	0.00599116	2.41e-27	119715	TSH	FALSE	0.00097925	117.344
rs10186921	T	C	T	C	0.0404	0.0137701	0.541555	FALSE	FALSE	FALSE	0.473674	0.0192182	TRUE	0.00467107	5.2e-18	119715	TSH	TRUE	0.000624467	74.8035
rs10415188	A	G	A	G	0.0384	0.0319077	0.286722	FALSE	FALSE	FALSE	0.122279	0.0206485	TRUE	0.00528034	3.54e-13	119715	TSH	TRUE	0.000441568	52.8848
rs10421676	A	G	A	G	-0.0273	0.0187755	0.402077	FALSE	FALSE	FALSE	0.332184	0.0193617	TRUE	0.00477262	1.06e-08	119715	TSH	TRUE	0.00027324	32.7193
rs1042678	A	G	A	G	0.0487	-0.0260455	0.444947	FALSE	FALSE	FALSE	0.189216	0.0198381	TRUE	0.00456953	1.61e-26	119715	TSH	TRUE	0.000947883	113.582
rs10748781	A	C	A	C	-0.0584	-0.0102255	0.579527	FALSE	FALSE	FALSE	0.613786	0.0202615	TRUE	0.00477262	1.98e-34	119715	TSH	TRUE	0.00124917	149.729
rs10758530	A	G	A	G	0.0583	0.0447386	0.0551106	FALSE	FALSE	FALSE	0.24815	0.0387396	TRUE	0.0104591	2.49e-08	119715	TSH	TRUE	0.000259468	31.0697
rs10760347	T	G	T	G	0.03	0.0327802	0.464812	FALSE	FALSE	FALSE	0.089987	0.019334	TRUE	0.00456953	5.2e-11	119715	TSH	TRUE	0.000359911	43.1015
rs10878986	T	C	T	C	0.0269	0.000213946	0.614624	FALSE	FALSE	FALSE	0.991451	0.0199673	TRUE	0.00487416	3.41e-08	119715	TSH	TRUE	0.000254358	30.4577
rs10917469	A	G	A	G	0.114	-0.0252118	0.843701	FALSE	FALSE	FALSE	0.392577	0.0294891	TRUE	0.00629579	2.79e-73	119715	TSH	TRUE	0.00273132	327.87
rs10974395	T	C	T	C	-0.0309	-0.00197139	0.448346	FALSE	FALSE	FALSE	0.922577	0.0202843	TRUE	0.00456953	1.36e-11	119715	TSH	TRUE	0.000381821	45.7264
rs1157994	A	G	A	G	-0.0989	-0.0294147	0.0374918	FALSE	FALSE	FALSE	0.533326	0.0472194	TRUE	0.0134039	1.6e-13	119715	TSH	TRUE	0.000454549	54.4402
rs11592436	C	G	C	G	-0.0432	-0.0166682	0.829268	FALSE	TRUE	TRUE	0.514515	0.0255717	TRUE	0.00599116	5.57e-13	119715	TSH	FALSE	0.000434119	51.9922
rs11651658	T	C	T	C	0.0514	0.0152271	0.92716	FALSE	FALSE	FALSE	0.635685	0.0321424	TRUE	0.00873288	3.96e-09	119715	TSH	TRUE	0.000289293	34.6421
rs116909374	T	C	T	C	-0.1692	0.0577032	0.0347963	FALSE	FALSE	FALSE	0.303748	0.056108	TRUE	0.0149271	8.8e-30	119715	TSH	TRUE	0.0010721	128.482
rs116956554	A	G	A	G	0.0471	-0.0202506	0.179849	FALSE	FALSE	FALSE	0.557925	0.0345617	TRUE	0.00680352	4.43e-12	119715	TSH	TRUE	0.000400177	47.9256
rs11732089	T	C	T	C	0.1176	-0.0066107	0.804184	FALSE	FALSE	FALSE	0.825208	0.0299327	TRUE	0.00578807	8.98e-92	119715	TSH	TRUE	0.0034364	412.8
rs117764941	A	G	A	G	-0.2567	0.0805009	0.0178143	FALSE	FALSE	FALSE	0.303523	0.0782392	TRUE	0.0267064	7.12e-22	119715	TSH	TRUE	0.00077115	92.3879
rs11779953	A	G	A	G	0.0474	-0.0416148	0.828772	FALSE	FALSE	FALSE	0.109653	0.0260133	TRUE	0.00599116	2.54e-15	119715	TSH	TRUE	0.000522588	62.5933
rs11926459	T	C	T	C	0.034	0.0124703	0.56903	FALSE	FALSE	FALSE	0.536343	0.0201669	TRUE	0.00456953	1e-13	119715	TSH	TRUE	0.000462238	55.3615
rs1203949	T	C	T	C	-0.0599	-0.0103102	0.230931	FALSE	FALSE	FALSE	0.663179	0.0236727	TRUE	0.00538189	8.97e-29	119715	TSH	TRUE	0.00103368	123.873
rs12284404	A	G	A	G	-0.0679	0.00353593	0.29828	FALSE	FALSE	FALSE	0.865615	0.0208942	TRUE	0.00507725	8.65e-41	119715	TSH	TRUE	0.00149171	178.844
rs12436392	T	C	T	C	0.1283	0.0454369	0.0278161	FALSE	FALSE	FALSE	0.370085	0.0506931	TRUE	0.0150287	1.38e-17	119715	TSH	TRUE	0.000608414	72.8794
rs12590163	T	C	T	C	0.0387	-0.000398457	0.558276	FALSE	FALSE	FALSE	0.983455	0.0192138	TRUE	0.00467107	1.18e-16	119715	TSH	TRUE	0.000573048	68.6406
rs1265091	T	C	T	C	0.0553	-0.0617668	0.187386	FALSE	FALSE	FALSE	0.0317783	0.0287664	TRUE	0.00710815	7.26e-15	119715	TSH	TRUE	0.000505322	60.5242
rs12942923	A	G	A	G	-0.0429	-0.0113439	0.527628	FALSE	FALSE	FALSE	0.559469	0.0194368	TRUE	0.00456953	6.1e-21	119715	TSH	TRUE	0.000735705	88.1383
rs13015993	A	G	A	G	0.0956	-0.0225714	0.718935	FALSE	FALSE	FALSE	0.254499	0.0198084	TRUE	0.00507725	4.36e-79	119715	TSH	TRUE	0.00295274	354.528
rs1317983	T	C	T	C	-0.0994	-0.0256372	0.307257	FALSE	FALSE	FALSE	0.216952	0.0207643	TRUE	0.00507725	2.4e-85	119715	TSH	TRUE	0.00319138	383.273
rs1348005	A	G	A	G	0.057	0.0261709	0.675412	FALSE	FALSE	FALSE	0.197144	0.0202918	TRUE	0.00487416	1.36e-31	119715	TSH	TRUE	0.00114105	136.755
rs1479567	A	G	A	G	0.1639	0.0271891	0.394258	FALSE	FALSE	FALSE	0.162873	0.0194838	TRUE	0.00467107	1.02e-269	119715	TSH	TRUE	0.0101796	1231.17
rs149583491	C	G	C	G	-0.1174	-0.033192	0.978717	FALSE	TRUE	TRUE	0.727219	0.0951529	TRUE	0.0177704	3.94e-11	119715	TSH	FALSE	0.000364448	43.6451
rs16948048	A	G	A	G	-0.0319	-0.00253487	0.616944	FALSE	FALSE	FALSE	0.895947	0.0193822	TRUE	0.00467107	8.54e-12	119715	TSH	TRUE	0.000389431	46.6381
rs17020122	T	C	T	C	0.1124	0.00634267	0.0908714	FALSE	FALSE	FALSE	0.832934	0.0300686	TRUE	0.00812361	1.54e-43	119715	TSH	TRUE	0.00159659	191.438
rs17477923	T	C	T	C	0.0729	0.00242618	0.747161	FALSE	FALSE	FALSE	0.907223	0.020818	TRUE	0.00528034	2.35e-43	119715	TSH	TRUE	0.00158961	190.6
rs1766126	T	C	T	C	-0.0279	-0.00439935	0.621828	FALSE	FALSE	FALSE	0.829855	0.0204728	TRUE	0.00487416	1.04e-08	119715	TSH	TRUE	0.000273616	32.7643
rs2081988	T	C	T	C	-0.0263	0.00283835	0.460153	FALSE	FALSE	FALSE	0.883192	0.0193185	TRUE	0.00467107	1.8e-08	119715	TSH	TRUE	0.000264737	31.7008
rs2242602	A	T	A	T	-0.0428	-0.0201711	0.713958	FALSE	TRUE	TRUE	0.349491	0.02156	TRUE	0.00497571	7.85e-18	119715	TSH	FALSE	0.000617676	73.9895
rs2295942	T	C	T	C	-0.0295	-0.000115926	0.522038	FALSE	FALSE	FALSE	0.995196	0.0192521	TRUE	0.00456953	1.08e-10	119715	TSH	TRUE	0.000348018	41.6768
rs2359775	A	T	A	T	-0.0753	-0.0238541	0.165095	FALSE	TRUE	TRUE	0.287491	0.0224268	TRUE	0.00619425	5.3e-34	119715	TSH	FALSE	0.0012329	147.776
rs2983511	C	G	C	G	-0.1155	-0.017106	0.307107	FALSE	TRUE	TRUE	0.433245	0.0218286	TRUE	0.00497571	3.38e-119	119715	TSH	FALSE	0.0044808	538.824
rs2993047	A	G	A	G	-0.0327	0.0193008	0.591769	FALSE	FALSE	FALSE	0.325361	0.0196246	TRUE	0.00467107	2.55e-12	119715	TSH	TRUE	0.0004092	49.0066
rs30233	A	G	A	G	-0.0256	-0.0044806	0.556632	FALSE	FALSE	FALSE	0.819074	0.0195885	TRUE	0.00467107	4.24e-08	119715	TSH	TRUE	0.000250835	30.0358
rs334725	A	G	A	G	0.1592	-0.0428133	0.94644	FALSE	FALSE	FALSE	0.532163	0.0685335	TRUE	0.0106622	2.06e-50	119715	TSH	TRUE	0.0018588	222.937
rs4393429	T	C	T	C	0.03	0.0248539	0.743567	FALSE	FALSE	FALSE	0.280487	0.0230294	TRUE	0.0051788	6.92e-09	119715	TSH	TRUE	0.00028023	33.5565
rs4445669	T	C	T	C	-0.0383	-0.0294966	0.464113	FALSE	FALSE	FALSE	0.127178	0.0193379	TRUE	0.00456953	5.22e-17	119715	TSH	TRUE	0.000586478	70.2502
rs4571283	A	G	A	G	0.0451	-0.0549662	0.874914	FALSE	FALSE	FALSE	0.0956753	0.0329892	TRUE	0.00761588	3.18e-09	119715	TSH	TRUE	0.000292844	35.0676
rs4719486	A	G	A	G	-0.0272	-0.00902788	0.419306	FALSE	FALSE	FALSE	0.654394	0.0201665	TRUE	0.00467107	5.78e-09	119715	TSH	TRUE	0.000283161	33.9076
rs4804416	T	G	T	G	-0.0548	-0.015291	0.558985	FALSE	FALSE	FALSE	0.436508	0.0196516	TRUE	0.00456953	3.89e-33	119715	TSH	TRUE	0.00119991	143.817
rs4933466	A	G	A	G	0.035	-0.00292183	0.602213	FALSE	FALSE	FALSE	0.880989	0.0195159	TRUE	0.00477262	2.24e-13	119715	TSH	TRUE	0.000449034	53.7793
rs58722186	T	C	T	C	-0.0907	0.0360747	0.32998	FALSE	FALSE	FALSE	0.0845162	0.0209122	TRUE	0.00487416	2.75e-77	119715	TSH	TRUE	0.00288411	346.264
rs59381142	A	G	A	G	-0.0588	-0.0423193	0.243379	FALSE	FALSE	FALSE	0.0858915	0.0246403	TRUE	0.00558498	6.4e-26	119715	TSH	TRUE	0.000925041	110.842
rs5997969	T	C	T	C	0.0267	-0.0144637	0.335081	FALSE	FALSE	FALSE	0.461877	0.0196582	TRUE	0.00487416	4.3e-08	119715	TSH	TRUE	0.000250591	30.0065
rs6085658	T	C	T	C	-0.0291	0.00460305	0.400085	FALSE	FALSE	FALSE	0.812076	0.019361	TRUE	0.00477262	1.08e-09	119715	TSH	TRUE	0.000310448	37.1762
rs61938844	A	G	A	G	0.1861	-0.141129	0.0288011	FALSE	FALSE	FALSE	0.181146	0.105538	TRUE	0.0166534	5.41e-29	119715	TSH	TRUE	0.00104204	124.876
rs62174422	T	G	T	G	0.0832	0.0711692	0.960956	FALSE	FALSE	FALSE	0.129584	0.0469533	TRUE	0.0123885	1.87e-11	119715	TSH	TRUE	0.000376615	45.1026
rs6575306	A	G	A	G	-0.0783	-0.000355557	0.798522	FALSE	FALSE	FALSE	0.988691	0.0250845	TRUE	0.00568652	3.89e-43	119715	TSH	TRUE	0.00158123	189.593
rs6717283	A	G	A	G	-0.0456	0.03368	0.857602	FALSE	FALSE	FALSE	0.357569	0.0366084	TRUE	0.00670197	1.02e-11	119715	TSH	TRUE	0.000386552	46.2932
rs6721104	A	C	A	C	-0.0866	-0.0180877	0.964261	FALSE	FALSE	FALSE	0.805165	0.073328	TRUE	0.01249	4.1e-12	119715	TSH	TRUE	0.000401407	48.0729
rs6989821	T	C	T	C	-0.031	-0.0148249	0.70811	FALSE	FALSE	FALSE	0.476625	0.0208291	TRUE	0.00497571	4.66e-10	119715	TSH	TRUE	0.000324134	38.8156
rs700750	A	C	A	C	0.0339	-0.0344772	0.642712	FALSE	FALSE	FALSE	0.0996323	0.0209379	TRUE	0.00477262	1.22e-12	119715	TSH	TRUE	0.000421264	50.452
rs72682433	T	C	T	C	-0.0419	0.0129611	0.902665	FALSE	FALSE	FALSE	0.669568	0.0303723	TRUE	0.00761588	3.76e-08	119715	TSH	TRUE	0.000252772	30.2678
rs72978712	T	C	T	C	-0.0438	0.00799437	0.796414	FALSE	FALSE	FALSE	0.748652	0.0249499	TRUE	0.00680352	1.21e-10	119715	TSH	TRUE	0.000346084	41.4451
rs7318607	A	G	A	G	0.0409	-0.0125763	0.642794	FALSE	FALSE	FALSE	0.529632	0.0200079	TRUE	0.00487416	4.81e-17	119715	TSH	TRUE	0.000587817	70.4108
rs73234178	A	G	A	G	-0.064	-0.0203167	0.251909	FALSE	FALSE	FALSE	0.322551	0.0205379	TRUE	0.0051788	4.41e-35	119715	TSH	TRUE	0.00127409	152.72
rs74888443	T	C	T	C	0.0604	0.0216593	0.0535796	FALSE	FALSE	FALSE	0.645327	0.0470586	TRUE	0.0108653	2.71e-08	119715	TSH	TRUE	0.000258064	30.9016
rs751171	T	C	T	C	-0.033	-0.00447036	0.661735	FALSE	FALSE	FALSE	0.818748	0.019508	TRUE	0.00487416	1.28e-11	119715	TSH	TRUE	0.000382748	45.8374
rs7529705	A	G	A	G	0.0508	0.0142674	0.368525	FALSE	FALSE	FALSE	0.480897	0.0202414	TRUE	0.00477262	1.86e-26	119715	TSH	TRUE	0.000945485	113.294
rs7713326	A	C	A	C	-0.0426	0.00360417	0.48159	FALSE	FALSE	FALSE	0.851773	0.0192885	TRUE	0.00456953	1.13e-20	119715	TSH	TRUE	0.000725459	86.9099
rs77994712	C	G	C	G	0.0657	-0.0141184	0.948057	FALSE	TRUE	TRUE	0.713893	0.0385084	TRUE	0.0108653	1.48e-09	119715	TSH	FALSE	0.000305326	36.5627
rs7966590	A	G	A	G	0.0386	0.013251	0.550025	FALSE	FALSE	FALSE	0.498057	0.0195572	TRUE	0.0051788	9.09e-14	119715	TSH	TRUE	0.000463838	55.5532
rs925488	A	G	A	G	0.0583	0.0363908	0.659737	FALSE	FALSE	FALSE	0.0716853	0.0202047	TRUE	0.00477262	2.57e-34	119715	TSH	TRUE	0.0012449	149.216
rs9298749	A	C	A	C	-0.0313	-0.0125067	0.605838	FALSE	FALSE	FALSE	0.517763	0.0193363	TRUE	0.00477262	5.44e-11	119715	TSH	TRUE	0.000359146	43.0098
rs9381266	T	C	T	C	0.0809	-0.017674	0.757834	FALSE	FALSE	FALSE	0.461011	0.023975	TRUE	0.00528034	5.54e-53	119715	TSH	TRUE	0.00195692	234.728
rs9497965	T	C	T	C	0.0402	-0.0070646	0.386508	FALSE	FALSE	FALSE	0.72935	0.0204185	TRUE	0.00467107	7.55e-18	119715	TSH	TRUE	0.000618303	74.0647
rs2160215	C	T	C	T	0.2483	0.00725429	0.425594	FALSE	FALSE	FALSE	0.730935	0.0210953	TRUE	0.0226	3.82e-28	460499	Hyperthyroidism	TRUE	0.000262056	120.708
rs3087243	A	G	A	G	-0.2038	-0.0115757	0.380249	FALSE	FALSE	FALSE	0.571301	0.0204468	TRUE	0.0224	7.94e-20	460499	Hyperthyroidism	TRUE	0.000179724	82.7771
rs385863	G	C	G	C	0.1335	0.0462252	0.505395	FALSE	TRUE	TRUE	0.0162866	0.0192411	TRUE	0.0214	4.09e-10	460499	Hyperthyroidism	FALSE	8.45025e-05	38.9164
rs4338740	C	T	C	T	0.1844	0.000188753	0.207075	FALSE	FALSE	FALSE	0.992736	0.0207316	TRUE	0.0264	2.87e-12	460499	Hyperthyroidism	TRUE	0.000105935	48.7879
rs58722186	T	C	T	C	0.1359	0.0360747	0.302235	FALSE	FALSE	FALSE	0.0845162	0.0209122	TRUE	0.0233	5.23e-09	460499	Hyperthyroidism	TRUE	7.38697e-05	34.0193
rs604912	G	A	G	A	0.1198	-0.00501657	0.538777	FALSE	FALSE	FALSE	0.793963	0.0192082	TRUE	0.0217	3.15e-08	460499	Hyperthyroidism	TRUE	6.61815e-05	30.4784
rs6679677	A	C	A	C	0.2936	0.0547275	0.111921	FALSE	FALSE	FALSE	0.0430874	0.0270545	TRUE	0.0379	8.79e-15	460499	Hyperthyroidism	TRUE	0.000130301	60.0111
rs758778	C	T	C	T	0.3072	-0.0426594	0.203646	FALSE	FALSE	FALSE	0.113441	0.0269499	TRUE	0.0348	1.02e-18	460499	Hyperthyroidism	TRUE	0.000169193	77.9259
rs9258222	A	G	A	G	-0.2367	-0.104707	0.0868963	FALSE	FALSE	FALSE	0.0530469	0.0541248	TRUE	0.0418	1.44e-08	460499	Hyperthyroidism	TRUE	6.96282e-05	32.0658

## Sheet: Supplementary Table 5
Supplementary Table 5 Estimated causal relationship between hyperthyroidism and TMDs before correction.
Outcome	Exposure	Methods	N.SNPs	OR	95% CI	P
TMDs	Hyperthyroidism	IVW	8	1.04886	0.948-1.160	0.353583
		MR Egger	8	0.977975	0.686-1.395	0.906111
		Weighted median	8	1.03221	0.926-1.150	0.565865
Abbreviations: TMDs, temporomandibular disorders; N. SNPs, number of SNPs used in MR; OR, odds ratio; IVW, inverse variance weighted.

## Sheet: Supplementary Table 6
Supplementary Table 6 Multivariable Mendelian randomization estimating the association of hypothyroidism, TSH, fT4, and hyperthyroidism with temporomandibular disorders.
Method	Exposure	OR (95% CI)	P	MVMR heterogeneity test		MVMR pleiotropy test
				Q statistic	P	Egger intercept	P
MV-IVW	Hypothyroidism	1.10 (1.03-1.17)	0.006	134.32	0.248	< 0.001	0.902
	Hyperthyroidism	1.04 (0.98-1.11)	0.188
	fT4	1.00 (0.86-1.15)	0.955
	TSH	0.98 (0.89-1.09)	0.745
MV-Egger	Hypothyroidism	1.09 (0.98-1.22)	0.101	134.358	0.228
	Hyperthyroidism	1.04 (0.98-1.12)	0.197
	fT4	1.00 (0.86-1.15)	0.974
	TSH	0.98 (0.89-1.09)	0.75
MV-Median	Hypothyroidism	1.17 (1.06-1.28)	0.001
	Hyperthyroidism	1.00 (0.92-1.08)	0.947
	fT4	1.07 (0.88-1.29)	0.507
	TSH	1.01 (0.87-1.16)	0.947
Abbreviations: MV-IVW, multivariable inverse variance weighted; MV-Egger, multivariable MR Egger; MV-Median, multivariable median; OR, odds ratio; CI, confidence intervals; TSH, thyroid-stimulating hormone; fT4, free thyroxine.
